# Supplementary material for: Copper-Catalyzed One-Pot Synthesis of N-Sulfonyl Amidines from Sulfonyl Hydrazine, Terminal Alkynes and Sulfonyl Azides
Source: Molecules. 2021 Jun 17;26(12):3700. doi: 10.3390/molecules26123700 (PMC8235413; doi:10.3390/molecules26123700)
Supplement: Supplementary file 1 [file molecules-26-03700-s001.zip]

Archive with 1 entries (1 files):
- molecules-1253738-supplementary.pdf
